# Supplementary material for: Prognostic value of CD8+T cells related genes and exhaustion regulation of Notch signaling pathway in hepatocellular carcinoma
Source: Front Immunol. 2024 Apr 8;15:1375864. doi: 10.3389/fimmu.2024.1375864 (PMC11033358; doi:10.3389/fimmu.2024.1375864)
Supplement: Supplementary file 2 [file DataSheet_2.zip]

Archive with 20 entries (19 files):
- code/
- code/1.CIBERSORT.R
- code/10.ROC.R
- code/11.GSVA.R
- code/12.immFunction.R
- code/13.TCIA.R
- code/14.immFunSur.R
- code/15.PCA.R
- code/16.cliRisk.R
- code/17.cliHeatmap.R
- code/18.riskGeneCor.R
- code/19..riskGene .R
- code/2.WGCNA-run.R
- code/3.immunePlot.R
- code/4.WGCNA.R
- code/5.model.R
- code/6.cliGroupSur.R
- code/7.indep.R
- code/8.Nomo.R
- code/9.survial.R
