# Supplementary material for: Prognostic value of CD8+T cells related genes and exhaustion regulation of Notch signaling pathway in hepatocellular carcinoma
Source: Front Immunol. 2024 Apr 8;15:1375864. doi: 10.3389/fimmu.2024.1375864 (PMC11033358; doi:10.3389/fimmu.2024.1375864)
Supplement: Supplementary file 2 [file DataSheet_2.zip › code/17.cliHeatmap.R]

#???ð?
library(ComplexHeatmap)
riskFile="risk.TCGAall.txt"      #?????ļ?
cliFile="clinical1.txt"        #?ٴ??????ļ?


#??ȡ?????ļ?
risk=read.table(riskFile, header=T, sep="\t", check.names=F, row.names=1)
risk=risk[order(risk$riskScore),] 

#??ȡ?ٴ??????ļ?
cli=read.table(cliFile,sep="\t",header=T,check.names=F,row.names=1)

#?ϲ?????
samSample=intersect(row.names(risk), row.names(cli))
risk=risk[samSample,"Risk",drop=F]
cli=cli[samSample,,drop=F]
rt=cbind(cli, risk)

#?ٴ??????Է??????õ??????Ա???
sigVec=c()
for(clinical in colnames(rt[,1:(ncol(rt)-1)])){
	data=rt[c("Risk", clinical)]
	colnames(data)=c("Risk", "clinical")
	data=data[(data[,"clinical"]!="unknow"),]
	tableStat=table(data)
	stat=chisq.test(tableStat)
	pvalue=stat$p.value
	Sig=ifelse(pvalue<0.001,"***",ifelse(pvalue<0.01,"**",ifelse(pvalue<0.05,"*","")))
	sigVec=c(sigVec, paste0(clinical, Sig))
	#print(tableStat)
	#print(paste(clinical, pvalue, Sig, sep="\t"))
}
sigVec=c(sigVec, "Risk")
colnames(rt)=sigVec
rt$Risk=factor(rt$Risk, levels=c("low","high"))

#??????ͼע?͵???ɫ
#rt=rt[apply(rt,1,function(x)any(is.na(match('unknow',x)))),,drop=F]
bioCol=c("#0066FF","#FF9900","#FF0000","#ed1299", "#0dbc21", "#246b93", "#cc8e12", "#d561dd", "#c93f00", 
         "#ce2523", "#f7aa5d", "#9ed84e", "#39ba30", "#6ad157", "#373bbf", "#a1ce4c", "#ef3bb6", "#d66551",
         "#1a918f", "#7149af", "#ff66fc", "#2927c4", "#57e559" ,"#8e3af4" ,"#f9a270" ,"#22547f", "#db5e92",
         "#4aef7b", "#e86502",  "#99db27", "#e07233", "#8249aa","#cebb10", "#03827f", "#931635", "#ff523f",
         "#edd05e", "#6f25e8", "#0dbc21", "#167275", "#280f7a", "#6373ed", "#5b910f" ,"#7b34c1" ,"#0cf29a" ,"#d80fc1",
         "#dd27ce", "#07a301", "#ddd53e",  "#391c82", "#2baeb5","#925bea", "#09f9f5",  "#63ff4f")
colorList=list()
j=0
for(cli in colnames(rt[,1:(ncol(rt)-1)])){
	cliLength=length(levels(factor(rt[,cli])))
	cliCol=bioCol[(j+1):(j+cliLength)]
	j=j+cliLength
	names(cliCol)=levels(factor(rt[,cli]))
	cliCol["unknow"]="grey75"
	colorList[[cli]]=cliCol
}
colorList[["Risk"]]=c("low"="blue", "high"="red")

#??????ͼ
ha=HeatmapAnnotation(df=rt, col=colorList)
zero_row_mat=matrix(nrow=0, ncol=nrow(rt))
Hm=Heatmap(zero_row_mat, top_annotation=ha)

#??????ͼ
pdf(file="heatmap.pdf", width=7, height=5)
draw(Hm, merge_legend=TRUE, heatmap_legend_side="bottom", annotation_legend_side="bottom")
dev.off()
