# Supplementary material for: Prognostic value of CD8+T cells related genes and exhaustion regulation of Notch signaling pathway in hepatocellular carcinoma
Source: Front Immunol. 2024 Apr 8;15:1375864. doi: 10.3389/fimmu.2024.1375864 (PMC11033358; doi:10.3389/fimmu.2024.1375864)
Supplement: Supplementary file 2 [file DataSheet_2.zip › code/18.riskGeneCor.R]

#if (!requireNamespace("BiocManager", quietly = TRUE))
#    install.packages("BiocManager")
#BiocManager::install("limma")

#install.packages("corrplot")


#ÒýÓÃ°ü
library(limma)
library(corrplot)

expFile="symbol.txt"             #±í´ïÊý¾ÝÎÄ¼þ
geneFile="gene.txt"              #»ùÒòÁÐ±íÎÄ¼þ
riskFile="risk.TCGAall.txt"      #·çÏÕÎÄ¼þ

#¶ÁÈ¡»ùÒò±í´ïÎÄ¼þ,²¢¶ÔÊý¾Ý½øÐÐ´¦Àí
rt=read.table(expFile, header=T, sep="\t", check.names=F)
rt=as.matrix(rt)
rownames(rt)=rt[,1]
exp=rt[,2:ncol(rt)]
dimnames=list(rownames(exp), colnames(exp))
data=matrix(as.numeric(as.matrix(exp)), nrow=nrow(exp), dimnames=dimnames)
data=avereps(data)

#É¾µôÕý³£ÑùÆ·
group=sapply(strsplit(colnames(data),"\\-"), "[", 4)
group=sapply(strsplit(group,""), "[", 1)
group=gsub("2", "1", group)
data=data[,group==0]

#ÌáÈ¡Ä¿±ê»ùÒò±í´ïÁ¿
geneRT=read.table(geneFile, header=F, sep="\t", check.names=F)
data=data[as.vector(geneRT[,1]),]
data=t(data)
rownames(data)=gsub("(.*?)\\-(.*?)\\-(.*?)\\-.*", "\\1\\-\\2\\-\\3", rownames(data))
data=avereps(data)
data=log2(data+1)

#¶ÁÈ¡·çÏÕÎÄ¼þ
risk=read.table(riskFile, header=T, sep="\t", check.names=F, row.names=1)

#Êý¾ÝºÏ²¢
sameSample=intersect(row.names(data), row.names(risk))
data=cbind(risk[sameSample,"riskScore",drop=F], data[sameSample,,drop=F])

#Ïà¹ØÐÔ¾ØÕó
M=cor(data)
res1=cor.mtest(data, conf.level=0.95)

#»æÖÆÏà¹ØÐÔÍ¼ÐÎ
pdf(file="geneCor.pdf", width=7, height=7)
corrplot(M,
         order="original",
         method = "circle",
         type = "upper",
         tl.cex=1, pch=T,
         p.mat = res1$p,
         insig = "label_sig",
         pch.cex = 1.6,
         sig.level=0.05,
         number.cex = 1,
         col=colorRampPalette(c("blue", "white", "red"))(50),
         tl.col="black")
dev.off()
