# Supplementary material for: Prognostic value of CD8+T cells related genes and exhaustion regulation of Notch signaling pathway in hepatocellular carcinoma
Source: Front Immunol. 2024 Apr 8;15:1375864. doi: 10.3389/fimmu.2024.1375864 (PMC11033358; doi:10.3389/fimmu.2024.1375864)
Supplement: Supplementary file 2 [file DataSheet_2.zip › code/19..riskGene .R]

#if (!requireNamespace("BiocManager", quietly = TRUE))
#    install.packages("BiocManager")
#BiocManager::install("limma")

#install.packages("ggplot2")
#install.packages("ggpubr")
#install.packages("ggExtra")


#???ð?
library(limma)
library(ggplot2)
library(ggpubr)
library(ggExtra)

gene="DLL4"       
#setwd("D:\\riskGene")   


riskGene=function(expFile=null, riskFile=null, project=null){
	rt=read.table(expFile, header=T, sep="\t", check.names=F)
	rt=as.matrix(rt)
	rownames(rt)=rt[,1]
	exp=rt[,2:ncol(rt)]
	dimnames=list(rownames(exp), colnames(exp))
	data=matrix(as.numeric(as.matrix(exp)), nrow=nrow(exp), dimnames=dimnames)
	data=avereps(data)
	data=data[rowMeans(data)>0,]
	

	group=sapply(strsplit(colnames(data),"\\-"), "[", 4)
	group=sapply(strsplit(group,""), "[", 1)
	group=gsub("2", "1", group)
	data=data[,group==0]
	
	data=rbind(data, gene=data[gene,])
	exp=t(data[c("gene",gene),])
	row.names(exp)=gsub("(.*?)\\-(.*?)\\-(.*?)\\-.*", "\\1\\-\\2\\-\\3\\",  row.names(exp))
	exp=avereps(exp)
	

	risk=read.table(riskFile, header=T, sep="\t", check.names=F, row.names=1)
	

	sameSample=intersect(row.names(exp), row.names(risk))
	exp=exp[sameSample,]
	exp=log2(exp+1)
	risk=risk[sameSample,]
	data=cbind(as.data.frame(exp), as.data.frame(risk))
	

	data$Risk=ifelse(data$Risk=="high", "High-risk", "Low-risk")
	group=levels(factor(data$Risk))
	data$Risk=factor(data$Risk, levels=c("Low-risk", "High-risk"))
	comp=combn(group,2)
	my_comparisons=list()
	for(i in 1:ncol(comp)){my_comparisons[[i]]<-comp[,i]}
	
	

	boxplot=ggboxplot(data, x="Risk", y="gene", color="Risk",
			          xlab="",
			          ylab=paste0(gene, " expression"),
			          legend.title="",
			          palette = c("blue", "red"),
			          add = "jitter")+ 
		    stat_compare_means(comparisons = my_comparisons)	

	pdf(file=paste0(project, ".boxplot.pdf"), width=5, height=4.5)
	print(boxplot)
	dev.off()
	
	

	xlab="riskScore"
	ylab=gene
	x=as.numeric(data[,xlab])
	y=as.numeric(data[,ylab])
	df1=as.data.frame(cbind(x,y))
	p1=ggplot(df1, aes(x, y)) + 
			  xlab("Risk score") + ylab(paste0(gene, " expression"))+
			  geom_point() + geom_smooth(method="lm",formula = y ~ x) + theme_bw()+
			  stat_cor(method = 'spearman', aes(x =x, y =y))
	p2=ggMarginal(p1, type="density", xparams=list(fill = "orange"), yparams=list(fill = "blue"))
	pdf(file=paste0(project, ".cor.pdf"), width=5.2, height=5)
	print(p2)
	dev.off()
}


riskGene(expFile="symbol.txt", riskFile="risk.TCGA.txtallall"roject="TCGA")
