# Supplementary material for: Prognostic value of CD8+T cells related genes and exhaustion regulation of Notch signaling pathway in hepatocellular carcinoma
Source: Front Immunol. 2024 Apr 8;15:1375864. doi: 10.3389/fimmu.2024.1375864 (PMC11033358; doi:10.3389/fimmu.2024.1375864)
Supplement: Supplementary file 2 [file DataSheet_2.zip › code/3.immunePlot.R]

#install.packages("pheatmap")
#install.packages("corrplot")


#???ð?
library(pheatmap)
library(corrplot)
pFilter=0.05         
immFile="CIBERSORT-Results.txt"    
setwd("C:\\.immunePlot")  


immune=read.table(immFile, header=T, sep="\t", check.names=F, row.names=1)
immune=immune[immune[,"P-value"]<pFilter,]
data=as.matrix(immune[,1:(ncol(immune)-3)])
group=sapply(strsplit(row.names(data),"\\-"), "[", 4)
group=sapply(strsplit(group,""), "[", 1)
group=gsub("2", "1", group)
normalData=data[group==1,]
tumorData=data[group==0,]
normalNum=nrow(normalData)
tumorNum=nrow(tumorData)

Type=c(rep("Normal",normalNum), rep("Tumor",tumorNum))
names(Type)=row.names(data)
Type=as.data.frame(Type)
pdf(file="heatmap.pdf", width=8, height=5)
pheatmap(t(data), 
         annotation=Type, 
         color=colorRampPalette(c(rep("blue",3), "white", rep("red",3)))(50),
         cluster_cols=F,
         show_colnames=F,
         scale="row",
         fontsize = 6,
         fontsize_row=6,
         fontsize_col=6)
dev.off()

data=t(tumorData)
col=rainbow(nrow(data), s=0.7, v=0.7)
pdf(file="barplot.pdf", width=20, height=10)
par(las=1,mar=c(6,5,2,15),mgp=c(3,0.1,0),cex.axis=1.5)
a1 = barplot(data,col=col,yaxt="n",ylab="Relative Percent",xaxt="n",cex.lab=1.8)
a2=axis(2,tick=F,labels=F)
axis(2,a2,paste0(a2*100,"%"))
axis(1,a1,labels=F)
par(srt=60,xpd=T);text(a1,-0.02,colnames(data),adj=1,cex=0.35);par(srt=0)
ytick2 = cumsum(data[,ncol(data)])
ytick1 = c(0,ytick2[-length(ytick2)])
legend(par('usr')[2]*0.98,par('usr')[4],legend=rownames(data),col=col,pch=15,bty="n",cex=1.2)
dev.off()

pdf(file="corHeatmap.pdf", width=11, height=11)
par(oma=c(0.5,1,1,1.2))
tumorData=tumorData[,colMeans(tumorData)>0]
M=cor(tumorData)
corrplot(M,
         order="hclust",
         method = "color",
         addCoef.col = "black",
         diag = TRUE,
         tl.col="black",
         number.cex=0.75,
         col=colorRampPalette(c("blue", "white", "red"))(50))
dev.off()
