# Supplementary material for: Prognostic value of CD8+T cells related genes and exhaustion regulation of Notch signaling pathway in hepatocellular carcinoma
Source: Front Immunol. 2024 Apr 8;15:1375864. doi: 10.3389/fimmu.2024.1375864 (PMC11033358; doi:10.3389/fimmu.2024.1375864)
Supplement: Supplementary file 2 [file DataSheet_2.zip › code/5.model.R]

#install.packages("survival")
#install.packages("caret")
#install.packages("glmnet")
#install.packages("survminer")
#install.packages("timeROC")


#ÒýÓÃ°ü
library(survival)
library(caret)
library(glmnet)
library(survminer)
library(timeROC)

coxPfilter=0.05        #cox·½·¨ÏÔÖøÐÔ¹ýÂË±ê×¼
setwd("C:\\22.model")      #ÉèÖÃ¹¤×÷Ä¿Â¼
rt=read.table("TCGA.expTime.txt", header=T, sep="\t", check.names=F, row.names=1)     #¶ÁÈ¡ÊäÈëÎÄ¼þ
rt$futime[rt$futime<=0]=1
rt$futime=rt$futime/365

#¶ÔÊý¾Ý½øÐÐ·Ö×é£¬¹¹½¨Ä£ÐÍ
n=1    #·Ö×éµÄ´ÎÊý
for(i in 1:n){
	#############¶ÔÊý¾Ý½øÐÐ·Ö×é#############
	inTrain=createDataPartition(y=rt[,3], p=0.7, list=F)
	train=rt[inTrain,]
	test=rt[-inTrain,]
	trainOut=cbind(id=row.names(train),train)
	testOut=cbind(id=row.names(test),test)
	
	#µ¥ÒòËØcox·ÖÎö
	outUniTab=data.frame()
	sigGenes=c("futime","fustat")
	for(i in colnames(train[,3:ncol(train)])){
		#cox·ÖÎö
		cox <- coxph(Surv(futime, fustat) ~ train[,i], data = train)
		coxSummary = summary(cox)
		coxP=coxSummary$coefficients[,"Pr(>|z|)"]

		#±£ÁôÏÔÖøÐÔ»ùÒò
		if(coxP<coxPfilter){
		    sigGenes=c(sigGenes,i)
			outUniTab=rbind(outUniTab,
				         cbind(id=i,
				         HR=coxSummary$conf.int[,"exp(coef)"],
				         HR.95L=coxSummary$conf.int[,"lower .95"],
				         HR.95H=coxSummary$conf.int[,"upper .95"],
				         pvalue=coxSummary$coefficients[,"Pr(>|z|)"])
				         )
		}
	}
	uniSigExp=train[,sigGenes]
	uniSigExpOut=cbind(id=row.names(uniSigExp),uniSigExp)
	if(length(sigGenes)<5){next}
	
	#lasso»Ø¹é
	x=as.matrix(uniSigExp[,c(3:ncol(uniSigExp))])
	y=data.matrix(Surv(uniSigExp$futime,uniSigExp$fustat))
	fit <- glmnet(x, y, family = "cox", maxit = 1000)
	cvfit <- cv.glmnet(x, y, family="cox", maxit = 1000)
	coef <- coef(fit, s = cvfit$lambda.min)
	index <- which(coef != 0)
	actCoef <- coef[index]
	lassoGene=row.names(coef)[index]
	lassoSigExp=uniSigExp[,c("futime", "fustat", lassoGene)]
	lassoSigExpOut=cbind(id=row.names(lassoSigExp), lassoSigExp)
	geneCoef=cbind(Gene=lassoGene, Coef=actCoef)
	if(nrow(geneCoef)<2){next}
	
	#############¹¹½¨COXÄ£ÐÍ#############
	multiCox <- coxph(Surv(futime, fustat) ~ ., data = lassoSigExp)
	multiCox=step(multiCox,direction = "both")
	multiCoxSum=summary(multiCox)
	
	#Êä³öÄ£ÐÍ¹«Ê½
	outMultiTab=data.frame()
	outMultiTab=cbind(
		               coef=multiCoxSum$coefficients[,"coef"],
		               HR=multiCoxSum$conf.int[,"exp(coef)"],
		               HR.95L=multiCoxSum$conf.int[,"lower .95"],
		               HR.95H=multiCoxSum$conf.int[,"upper .95"],
		               pvalue=multiCoxSum$coefficients[,"Pr(>|z|)"])
	outMultiTab=cbind(id=row.names(outMultiTab),outMultiTab)
	
	#Êä³ötrain×é·çÏÕÎÄ¼þ
	riskScore=predict(multiCox,type="risk",newdata=train)          #ÀûÓÃtrainµÃµ½Ä£ÐÍÔ¤²âtrainÑùÆ··çÏÕ
	coxGene=rownames(multiCoxSum$coefficients)
	coxGene=gsub("`","",coxGene)
	outCol=c("futime","fustat",coxGene)
	medianTrainRisk=median(riskScore)
	risk=as.vector(ifelse(riskScore>medianTrainRisk,"high","low"))
	trainRiskOut=cbind(id=rownames(cbind(train[,outCol],riskScore,risk)),cbind(train[,outCol],riskScore,Risk=risk))
		
	#Êä³ötest×é·çÏÕÎÄ¼þ
	riskScoreTest=predict(multiCox,type="risk",newdata=test)        #ÀûÓÃtrainµÃµ½Ä£ÐÍÔ¤²âtestÑùÆ··çÏÕ
	riskTest=as.vector(ifelse(riskScoreTest>medianTrainRisk,"high","low"))
	testRiskOut=cbind(id=rownames(cbind(test[,outCol],riskScoreTest,riskTest)),cbind(test[,outCol],riskScore=riskScoreTest,Risk=riskTest))

	#Êä³öICGCµÄ·çÏÕÖµ
	ICGC=read.table("ICGC.expTime.txt", header=T, sep="\t", check.names=F, row.names=1)
	ICGC$futime=ICGC$futime/365
	ICGCScore=predict(multiCox, type="risk", newdata=ICGC)
	ICGCRisk=as.vector(ifelse(ICGCScore>medianTrainRisk, "high", "low"))
	ICGC=cbind(ICGC[,outCol], riskScore=as.vector(ICGCScore), Risk=ICGCRisk)
	ICGCRiskOut=cbind(id=rownames(ICGC), ICGC)
	
	#Éú´æ²îÒìpvalue	
	diff=survdiff(Surv(futime, fustat) ~Risk,data = trainRiskOut)
	pValue=1-pchisq(diff$chisq, df=1)
	diffTest=survdiff(Surv(futime, fustat) ~Risk,data = testRiskOut)
	pValueTest=1-pchisq(diffTest$chisq, df=1)
	diffICGC=survdiff(Surv(futime, fustat) ~Risk, data=ICGC)
	pValueICGC=1-pchisq(diffICGC$chisq, df=1)

	#ROCÇúÏßÏÂÃæ»ý
	predictTime=1    #Ô¤²âÊ±¼ä
	roc=timeROC(T=train$futime, delta=train$fustat,
	            marker=riskScore, cause=1,
	            times=c(predictTime), ROC=TRUE)
	rocTest=timeROC(T=test$futime, delta=test$fustat,
	            marker=riskScoreTest, cause=1,
	            times=c(predictTime), ROC=TRUE)	
	
	if((pValue<0.01) & (roc$AUC[2]>0.65) & (pValueTest<0.049) & (rocTest$AUC[2]>0.63) & (pValueICGC<0.049)){
		#Êä³ö·Ö×é½á¹û
		write.table(trainOut,file="data.train.txt",sep="\t",quote=F,row.names=F)
		write.table(testOut,file="data.test.txt",sep="\t",quote=F,row.names=F)
		#Êä³öµ¥ÒòËØ½á¹û
		write.table(outUniTab,file="uni.trainCox.txt",sep="\t",row.names=F,quote=F)
		write.table(uniSigExpOut,file="uni.SigExp.txt",sep="\t",row.names=F,quote=F)
	    #lasso½á¹û
	    write.table(lassoSigExpOut,file="lasso.SigExp.txt",sep="\t",row.names=F,quote=F)
		pdf("lasso.lambda.pdf")
		plot(fit, xvar = "lambda", label = TRUE)
		dev.off()
		pdf("lasso.cvfit.pdf")
		plot(cvfit)
		abline(v=log(c(cvfit$lambda.min,cvfit$lambda.1se)), lty="dashed")
		dev.off()
	    #Êä³ö¶àÒòËØ½á¹û
	    outMultiTab=outMultiTab[,1:2]
		write.table(outMultiTab,file="multiCox.txt",sep="\t",row.names=F,quote=F)
		write.table(trainRiskOut,file="risk.TCGAtrain.txt",sep="\t",quote=F,row.names=F)
		write.table(testRiskOut,file="risk.TCGAtest.txt",sep="\t",quote=F,row.names=F)
		write.table(ICGCRiskOut,file="risk.ICGC.txt",sep="\t",quote=F,row.names=F)
		#ËùÓÐÑùÆ·µÄ·çÏÕÖµ
		allRiskOut=rbind(trainRiskOut, testRiskOut)
		write.table(allRiskOut,file="risk.TCGAall.txt",sep="\t",quote=F,row.names=F)
		break
	}
}
