# Supplementary material for: Prognostic value of CD8+T cells related genes and exhaustion regulation of Notch signaling pathway in hepatocellular carcinoma
Source: Front Immunol. 2024 Apr 8;15:1375864. doi: 10.3389/fimmu.2024.1375864 (PMC11033358; doi:10.3389/fimmu.2024.1375864)
Supplement: Supplementary file 2 [file DataSheet_2.zip › code/9.survial.R]

#install.packages("survival")
#install.packages("survminer")


#ÒýÓÃ°ü
library(survival)
library(survminer)
setwd("C:\\survival")       #ÉèÖÃ¹¤×÷Ä¿Â¼

#»æÖÆÉú´æÇúÏßº¯Êý
bioSurvival=function(inputFile=null, outFile=null){
	#¶ÁÈ¡ÊäÈëÎÄ¼þ
	rt=read.table(inputFile, header=T, sep="\t", check.names=F)
	#±È½Ï¸ßµÍ·çÏÕ×éÉú´æ²îÒì£¬µÃµ½ÏÔÖøÐÔpÖµ
	diff=survdiff(Surv(futime, fustat) ~Risk,data = rt)
	pValue=1-pchisq(diff$chisq,df=1)
	if(pValue<0.001){
		pValue="p<0.001"
	}else{
		pValue=paste0("p=",sprintf("%.03f",pValue))
	}
	fit <- survfit(Surv(futime, fustat) ~ Risk, data = rt)
		
	#»æÖÆÉú´æÇúÏß
	surPlot=ggsurvplot(fit, 
		           data=rt,
		           conf.int=T,
		           pval=pValue,
		           pval.size=6,
		           legend.title="Risk",
		           legend.labs=c("High risk", "Low risk"),
		           xlab="Time(years)",
		           break.time.by = 1,
		           palette=c("red", "blue"),
		           risk.table=TRUE,
		       	   risk.table.title="",
		           risk.table.col = "strata",
		           risk.table.height=.25)
	pdf(file=outFile,onefile = FALSE,width = 6.5,height =5.5)
	print(surPlot)
	dev.off()
}

#µ÷ÓÃº¯Êý£¬»æÖÆÉú´æÇúÏß
bioSurvival(inputFile="risk.TCGAtrain.txt", outFile="surv.TCGAtrain.pdf")
bioSurvival(inputFile="risk.TCGAtest.txt", outFile="surv.TCGAtest.pdf")
bioSurvival(inputFile="risk.TCGAall.txt", outFile="surv.TCGAall.pdf")
bioSurvival(inputFile="risk.ICGC.txt", outFile="surv.ICGC.pdf")
